# Supplementary material for: Genomic and Pathogenic Characteristics of Virulent Newcastle Disease Virus Isolated from Chicken in Live Bird Markets and Backyard Flocks in Kenya
Source: Int J Microbiol. 2020 Aug 18;2020:4705768. doi: 10.1155/2020/4705768 (PMC7450340; doi:10.1155/2020/4705768)
Supplement: Supplementary Materials — Table S1 describes the accession numbers, strain name, year, and country of isolation of reference sequences used for comparison with study sequences. The references are of known genotypes of Newcastle disease virus and are available in the GenBank including those isolated from Africa. Figure S2 shows the whole phylogenetic tree representing full coding sequences of the fusion gene of 306 strains of NDV available in the GenBank including sequences obtained from this study and all known isolates from Africa. The fusion gene is useful in the characterization of NDV. Therefore, this Maximum Likelihood tree is useful for comparison with the complete genome phylogenetic tree that is presented in Figure 4. The two trees are similar in their characterization of study isolates. [file 4705768.f1.zip › 4705768.f1/4705768_Supplementary_Table_S1.xlsx]

## Sheet: Sheet1
Table S1: NDV sequences from the GenBank used in the analysis
Accession	Species		Country of origin	Isolate name	Year of collection	Genotype
DQ097393			Hungary	DE-R49/99		Class I
AY935499	Chicken		Australia	I-2vaccine	2005	I
AY935500			Australia	I-2progenitor	2005	I
GQ918280	Black-headed gull		Sweden	BHG	1994	I
DQ097394			Hungary	PHY-LMV42		I
AY562991	Chicken		N. Ireland	Ulster	1967	I
HM063424	R. aquaticus		China	R8	2005	I
FJ600539	Mule duck		China	FJ0801	2008	I
HG326608	spur-winged goose		Nigeria	NIE08-0273	2008	I
HG326606	spur-winged goose		Nigeria	NIE08-0124	2008	I
HG326607	spur-winged goose		Nigeria	NIE08-0232	2008	I
HG326605	spur-winged goose		Nigeria	NIE08-0121	2008	I
JX518873			Madagascar	MGA057C	2009	I
JX518874			Madagascar	MGA284C	2009	I
HF969159	Chicken		Cameroon	CAE11-855	2011	I
AF077761	Chicken		USA	Lasota	1946	II
HM357251	Chicken		India	NDV4/Namakkal	1987	II
FJ386392	Chicken		China	NDV01		II
GU978777	Chicken		U.S.A	GB	1948	II
KM056357	Chicken		India	ndv61/B1		II
AF309418			USA	B1	1947	II
FJ939313	Chicken		Egypt	Egypt/1	2005	II
HF969160	Chicken		Cameroon	CAE11-868	2011	II
HF969123	Chicken		Cameroon	CAE08-061	2009	II
HF969124	Chicken		Cameroon	CAE08-078	2009	II
EU289028	Turkey		USA	VG/GA	1987	II
EF201805			India	Mukteswar	1940	III
EF211808	Goose		China	JS/2/05/Go	1940	III
FJ430160	Goose		China	JS/09/05	2005	III
EF430159	Chicken		China	JS/7/05Ch	2005	III
FJ480786	Mallard		China	HLJ383/06	2006	III
JF950509	Chicken		China	Mukteswar	2010	III
AY741404			UK	Herts/33	1933	IV
EU293914			China	Italien	1944	IV
HQ011508	Peacock		India(Chennai)	NDV2K36	2008	IV
AF163440			China	F48E9		IX
AY341061	Chicken		China	LuoY		IX
FJ436302	Chicken		China	F48E8	1946	IX
FJ436304	Chicken		China	FJ01/85	1985	IX
HQ317394	Duck		China	GD09-2	2009	IX
FJ436303	Chicken		China	ZJ/1/86Ch	1986	IX
JN942045	Turkey		Belize	4438-4	2008	Vb
KF767466	Chicken		Belize	4224-3	2008	Vb
AY562987	Fowl		USA	U.S.(CA)/211472/02	2002	V b
AY562990	Psittacine		USA	Largo/71	1971	V b
KF767470	Parrot		Argentina	12567	1976	Vb
EF520718	Gamefowl		USA	US (CA)/212676	2002	V b
JN942042	Amazon		USA	16365	1981	Vb
JN872189	Parrot		USA	Colorado/8278	1982	Vb
KJ123642	Chicken		Brazil	SJM	1975	Vb
JN872194	Chicken		Honduras	498109-15	2007	Vb
JN942045	Turkey		Belize	4438-4	2008	Vb
JN872163	Chicken		Belize	4224-3	2008	Vb
JQ247691	Chicken		U.S.A	Ca/2098	1971	Vb
KJ577136	Chicken		Mexico	Chimalhuacan	1973	V c
HM117720	Chicken		Mexico	NDV-P05	2005	V c
JX974435	Chicken		Mexico	1	2010	Vc
KC808510	Scarlet macaw		Mexico	Mex(Chiapas)/672-ZM12	2009	V c
EF065682	Chicken		USA	rAnhinga		Va
AY562986			U.S.A (FL)	Anhinga/44083	1993	Va
GQ288388	Cormorant		USA (CA)	US(CA)/92-23071	1992	Va
GQ288381	Cormorant		USA	D9704285	1997	Va
MK673141	Cormorant		U.S.A	A00874288/650	2010	Va
MH996903	Chicken		Bulgaria	Furen/1156	1988	Va
HG937572	Chicken		Uganda	MU019	2011	Vd
HG937580	Chicken		Uganda	MU040	2011	Vd
HG937571	Chicken		Uganda	MU013	2011	Vd
HG937573	Chicken		Uganda	MU024/2011	2011	Vd
MK583011	Chicken		Tanzania	Mbeya/MT15	2012	Vd
MG988405	Chicken		Kenya	NDV/KE1007	2016	Vd
JQ217419	Chicken		Kenya	A48	2010	Vd
JQ217420	Chicken		Kenya	A148	2010	Vd
JQ217418	Chicken		Kenya	A89	2010	Vd
MN685354	Chicken		Kenya (Makueni)	NDV/KE001	2015	Study strain
MN685355	Chicken		Kenya(Mombasa)	NDV/KE0811	2016	Study strain
MN685356	Chicken		Kenya(Malaba)	NDV/KE0698	2016	Study strain
AY325798			China	YN-PI		VI
FJ865434	Pigeon		China	S-1	2002	VI
GQ507801	Chicken		South Korea	Kr-102/89	1989	VI
JX518532	laughing Dove		Kenya	B2/Kenya/Isiolo	2012	VI
HM063423	Waterhen		China	W4	2005	VI
GQ429292	Pigeon		Ireland	AV324	1996	VI
KY042133	Pigeon		Egypt	79/1112	2015	VI
KY042132	Pigeon		Egypt	73/1111	2015	VI
KY042134	Pigeon		Egypt	84/1113	2015	VI
KY042130	Pigeon		Egypt	44/1106	2015	VI
KY042129	Pigeon		Egypt	11/1088	2015	VI
KY042131	Pigeon		Egypt	56/1107	2015	VI
HG424626	Pigeon		Nigeria	NIE13-008	2013	VI
HG424625	Pigeon		Nigeria	NIE13-005	2013	VI
HG326601	Pigeon		Nigeria	NIE07-061	2007	VI
HG326602	Pigeon		Nigeria	NIE07-062	2007	VI
HG326603	Pigeon		Nigeria	NIE07-063	2007	VI
HG326604	Pigeon		Nigeria	NIE09-1898	2009	VI
HG424628	Pigeon		Nigeria	NIE13-093	2013	VI
HG424627	Pigeon		Nigeria	NIE13-092	2013	VI
MF681712	Dove		Namibia	5072	2016	VI
MF681715	Dove		Namibia	8199	2016	VI
MF681711	Dove		Namibia	4533	2017	VI
MF681713	Dove		Namibia	7808	2016	VI
MF681714	Dove		Namibia	7855	2016	VI
MF681716	Dove		Namibia	8636	2016	VI
KC205476	Chicken		Ethiopia	ETH10073	2011	VI
KC205475	Chicken		Ethiopia	ETH10065	2011	VI
KC205479	Chicken		Ethiopia	ETHMG1C	2011	VI
KC205478	Chicken		Ethiopia	ETHAN01	2011	VI
KC205477	Chicken		Ethiopia	ETH8755	2011	VI
KJ958913	Chicken		Ethiopia	13VIR3936-1	2012	VI
KJ958914	Chicken		Ethiopia	13VIR3936-27	2012	VI
AY288987	Chicken		Kenya	139	1990	VI
JF827026			Russia	Vladimir/687	2005	VI
MK592884	Pigeon		Iran	UT-EGV	2018	VI
KY042128	Pigeon		Ukraine	Oneck/3/968	2007	VI
KJ920204	Pigeon		Russia	Altai/770	2011	VI
MG456676	Dove		Iran		2014	VI
KY042126	Chicken		Bulgaria	Mokresh/1158	1982	VI
FJ410147	Pigeon		U.S.A.	Maryland/PPMV-1	1984	VI
AY562989	Dove		Italy	2736	2000	VI
GQ429292	Pigeon		Netherlands	AV324	1996	VI
FJ766526	Pigeon		China	JS-7-22/Pi	2007	VI
FJ766527	Pigeon		China	JS-7-16/Pi	2007	VI
HM063423	Chicken		China	W4	2005	VI
AB853928	Chicken		Japan	Ibaraki/SM87	1987	VI
HQ839733	Chicken		Sweden		1995	VI
AY562988	Chicken		U.S.A.	1083/Fontana	1972	VI
KY042125	Chicken		Bulgaria	Dolno Linevo/1160	1992	VI
AF358786	Chicken		Taiwan	TW/2000	2000	VII
AF458010	Chicken		China	JS-3/00	2000	VII
JQ01297	Chicken		China	SDYT03	2011	VII
JN631747	Goose		China	JS-5-05-Go	2005	VII
JN618349	Chicken		China	JS-3-05-Ch	2005	VII
HQ317395	Duck		China	SD09	2009	VII
JN400895	Duck		China	SD03	2009	VII
MG717685	Cattle Egret		Egypt	SDU-1	2016	VII
KF442615			South Africa	8100426	2008	VII
JN986838	Chicken		South Africa	ZA/AL495	2004	VII
KY747482	Chicken		Namibia	6403	2016	VII
KY747484	Chicken		Namibia	7362	2016	VII
KY747480	Chicken		Namibia	6195	2016	VII
KY747479	Chicken		Namibia	5620	2016	VII
KY747481	Chicken		Namibia	6196	2016	VII
KY747483	Chicken		Namibia	6762	2016	VII
AY288988	Parakeet		Tanzania	28710	1993	VII
KP719224	Chicken		Libya	13VIR/7225-1	2013	VII
MF622036	Chicken		Zimbabwe	235280	2013	VII
MF622042	Chicken		Zambia	Mbeweka	2015	VII
MF622041	Chicken		Zambia	Katete	2015	VII
MF622038	Chicken		Zambia	Chadiza	2015	VII
MF622039	Chicken		South Africa	H14973	2014	VII
KR815908	Turkey		South Africa	N2057	2013	VII
MF622043	Chicken		South Africa	N2117	2015	VII
MF622040	Chicken		South Africa	Inchanga	2013	VII
MF622035	Chicken		South Africa	230665	2013	VII
MF622034	Chicken		South Africa	32995	2015	VII
MF622044	Chicken		South Africa	N2683	2013	VII
MF622045	Chicken		South Africa	RBNW-1	2013	VII
MF622046	Chicken		South Africa	RBNW-2	2013	VII
MF622047	Chicken		South Africa	RBWW-3	2013	VII
KP189357	Mallard Duck		Russia	Adygea/12	2008	VII
KU295453	Chicken		Ukraine	Kharkiv/66/960	2007	VII
JN400896			China	SDSG01	2011	VII
FJ872531	Muscovy Duck		China	FP1	2002	VII
KR815908	Turkey		South Africa	N2057	2013	VII
KX268691	Parakeet		Pakistan	Lahore/SFR-148B	2015	VII
KX686728			Egypt	GHB-328F	2016	VII
KX686725			Egypt	GZ-339F	2015	VII
KX686726			Egypt	BEH-261F	2014	VII
KX686727			Egypt	GZ-986F	2015	VII
KX686722			Egypt	ISM-460F	2013	VII
KX686723			Egypt	KFR-B7	2012	VII
KX686724			Egypt	EG-35	2014	VII
MK673139	Chicken		Egypt	Sohag/66/1030	2011	VII
MG717683	Quail		Egypt	SDU-2	2016	VII
MG717686	Teal		Egypt	SDU-4	2016	VII
MG717685	Egret		Egypt	SDU-1	2016	VII
MG717684	Teal		Egypt	SDU-3	2016	VII
MG871466	Chicken		Iran	PCR-UT	2017	VII
AY562985	Cockatoo		Indonesia	14698	1990	VII
	Ostrich		China	YZ-22-07-Os	2007	VII
GU227738	Dove		Serbia	NDV/Serbia/749	2007	VII
KR815908	Wild turkey		South Africa	N2057	2013	VII
JN986838	Chicken		South Africa	AL495	2004	VII
HQ717357	Duck		China	GD09-1	2009	VII
JN400896	Chicken		China	SDSG01	2011	VII
AY734534	Chicken		Argentina	Trenque Lauquen	1970	VIII
FJ751918	Chicken		China	QH1	1979	VIII
FJ751919	Chicken		China	QH4	1985	VIII
MF285077	Chicken		China	HR09	1998	VIII
JX012096			Malaysia	AF2240-I	2010	VIII
FJ705464	Mallard		USA	US(OH)/04-411	2004	X
GQ288378	Northern Pintail		USA	87-486	1987	X
GQ288377	Mallard duck		USA	04-411	2004	X
GQ288379	Mallard duck		USA	03-632	2003	X
GQ288392	Mallard duck		USA	MN00-39	2000	X
GQ288380	Mallard duck		USA	86-233	1986	X
GQ288391	Mallard duck		USA	01-130	2001	X
FJ705467	Mallard		USA	US(MN)/MN00-32	2000	X
FJ705468	Mottled duck	USA		US(TX)/TX01-130	2001	X
JX518875	Chicken		Madagascar	MGBBS	2009	XI
JX518880	Duck		Madagascar	MGF166	2010	XI
JX518879	Chicken		Madagascar	MGF120T	2010	XI
JX518877	Chicken		Madagascar	MGF015C	2011	XI
JX518876	Chicken		Madagascar	MGF003C	2010	XI
JX518883	Chicken		Madagascar	MGS1130T	2011	XI
JX518878	Chicken		Madagascar	MGF082T	2010	XI
JX518881	Chicken		Madagascar	MGF192C	2010	XI
JX518884	Chicken		Madagascar	MGS1595	2011	XI
JX518882	Chicken		Madagascar	MGMNJ	2009	XI
HQ266602	Chicken	Madagascar		MG/725/08	2008	XI
HQ266603	Chicken	Madagascar		MG/1992/08	2008	XI
HQ266604	Chicken	Madagascar		MG/Meola/08	2008	XI
HQ266605	Chicken	Madagascar		MG/39-4/08	2008	XI
JN627506	Goose	China		GD/20/2011	2011	XII
JN627507	goose	China		GD/1003/2010	2010	XII
JN627508	goose	China		GD/450/2011	2011	XII
JN800306	Chicken	Peru		Poultry/Peru/1918-03	2008	XII
AY865652	Little Tern	Russia		Sterna/Astr/2755/2001	2001	XIII
GU182331	Chicken	Pakistan		SPVC/Karachi/NDV/33	2007	XIII
GU585905	Chicken	Sweden		Sweden_97	1997	XIII
MK693033	Cormorant	Kazakhstan		Alakol/6952	2016	XIII
MK673140	Chicken	Tanzania		Tanga/N38/1317	2012	XIII
KX345397	Chicken	India		Kamrup/07	2014	XIII
KX589265	Chicken	India		EZ/3	2015	XIII
KM056347	Chicken	India		NDV32 04	2013	XIII
KJ577585	Chicken	India		Bareilly/01	2010	XIII
JN942043	Roller		Tanzania	47385-11	2010	XIII
JN942044	Roller		Tanzania	47387-6	2010	XIII
MK673140	Chicken		Tanzania	Tanga/N38-1317	2012	XIII
FJ772491	Chicken		Burundi	4132-12	2008	XIII
FJ772494	Chicken		Burundi	4132-20	2008	XIII
JN942034	Ostrich		South Africa	45445-3	1995	XIII
MF409241	Chicken	Zambia		Chiwoko/2015	2015	XIII
JN682190	Chicken	Pakistan		CP/Islamabad2	2010	XIII
JF966387	Chicken		Mali	ML008	2009	XIV
HF969183	Chicken		Ivory Coast	CIV08-044	2007	XIV
HF969179	Chicken		Ivory Coast	CIV08-026	2007	XIV
HF969214	Chicken	Nigeria		NIE10-333	2011	XIV
FJ772452	Chicken	Nigeria		1377-8/2006	2006	XIV
JF966388	Chicken		Mali	ML225	2008	XIV
JX518885	Chicken		Mali	ML57051T	2010	XIV
HF969136	Chicken		Nigeria	NIE08-2194	2009	XIV
HF969131	Chicken		Nigeria	NIE08-2117	2009	XIV
HF969139	Chicken		Nigeria	NIE08-2280	2009	XIV
HF969200	Chicken		Nigeria	NIE08-2362	2009	XIV
HF969193	Chicken		Nigeria	NIE08-2150	2009	XIV
FJ772452	Chicken		Nigeria	1377-7	2006	XIV
JN872165	Chicken		Niger	VIR1377-7	2006	XIV
HF969167	Turkey		Nigeria	NIE10-082	2011	XIV
HF969153	Chicken		Nigeria	NIE09-2079	2009	XIV
HF969205	Turkey		Nigeria	NIE09-2071	2009	XIV
HF969206	Chicken		Nigeria	NIE09-2101	2009	XIV
KT948996	Duck		Nigeria	NG-695	2009	XIV
FJ772455			Mauritania	1532-14	2006	XIV
JF966386	Chicken	Mali		ML029/2007	2007	XIV
KT948996	Duck	Nigeria		NG-695/KG.LOM.11-16	2009	XIV
KY171990	Chicken	Nigeria		KD/TW/03T/N45/720	2009	XIV
KY171993	Chicken	Nigeria		VRD09/031/N23/715	2009	XIV
KY171989	Chicken	Nigeria		VRD10/143/N68/913	2010	XIV
KY171994	Chicken	Nigeria		VRD09/001/N19/714	2009	XIV
MH392227	Chicken	Nigeria		OOT/4/1/N69/914	2009	XIV
JX119193	Chicken	Dominican Republic		499-31/2008	2008	XVI
JX186997	Chicken	Dominican Republic		867/2008	2008	XVI
JX915243	Chicken	Mexico		Queretaro/452	1947	XVI
FJ772446		Nigeria		913-1/ 2006	2006	XVII
FJ772486		Nigeria		3724-6	2008	XVII
FJ772449		Nigeria		913-33/2006	2006	XVII
KY171992	Chicken	Nigeria		JN/469/N44/892	2009	XVII
JX546247	Chicken		Benin	488MT	2009	XVII
HF969134	Chicken		Nigeria	NIE08-2168	2009	XVII
HF969140	Chicken		Nigeria	NIE08-2340	2009	XVII
HF969132	Chicken		Nigeria	NIE08-2149	2009	XVII
HF969168	Chicken		Nigeria	NIE10-124	2011	XVII
HF969175	Chicken		Nigeria	NIE10-306	2011	XVII
HF969176	Chicken		Nigeria	NIE10-310	2011	XVII
HF969174	Chicken		Nigeria	NIE10-304	2011	XVII
HF969148	Chicken		Nigeria	NIE09-2034	2009	XVII
HF969152	Chicken		Nigeria	NIE09-2072	2009	XVII
HF969154	Chicken		Nigeria	NIE09-2083	2009	XVII
FJ772469	Chicken		Niger	2602-348	2008	XVII
FJ772472	Chicken		Niger	2602-468	2008	XVII
JX546244	Chicken		Benin	376GT	2009	XVII
HF969135	Chicken		Nigeria	NIE08-2187	2009	XVII
HF969138	Chicken		Nigeria	NIE08-2224	2009	XVII
HF969171	Chicken		Nigeria	NIE10-182	2011	XVII
HF969128	Chicken		Nigeria	NIE07-216	2007	XVII
HF969182	Chicken		Central African Republic	CAF09-016	2008	XVII
HF969125	Chicken		Central African Republic	CAF09-014	2008	XVII
HF969181	Chicken		Central African Republic	CAF09-018	2008	XVII
KU058680	Duck		Nigeria	903/KUDU-113	1992	XVII
HF969180			Cameroon	CAE08-318	2009	XVII
HF969129	Chicken		Nigeria	NIE08-1363	2008	XVII
MH092811	Duck	Nigeria		BKK/497(N27)	2010	XVII
KY171995	Chicken	Nigeria		VRD124/N11/867	2006	XVII
KY171991	Quail	Nigeria		VRD17/04/N2/861	2004	XVII
MH092809	Duck	Nigeria		LTS/08(N25)	2009	XVII
MN153810	Quail	Nigeria		VRD08/385/N23/870	2008	XVII
MH092808	Turkey	Nigeria		JN/327(N24)	2009	XVII
KU058680	Duck	Nigeria		KUDU-113	1992	XVII
FJ772458	Chicken		Burkina Faso	2415-361	2008	XVII
FJ772463	Chicken		Burkina Faso	2415-580	2008	XVII
FJ772478	Chicken		Cameroon	3490-149	2008	XVII
FJ772484	Chicken		Cameroon	3490-147	2008	XVII
HG326600	Village weaver		Ivory Coast	CIV08-032	2006	XVIII
HF969126	Duck		Ivory Coast	CIV08-062	2006	XVIII
HF969127	Chicken		Ivory Coast	CIV08-069	2007	XVIII
FJ772466	Chicken		Ivory Coast	2601	2008	XVIII
FJ772455	Chicken	Mauritania		Avian/1532/14	2006	XVIII
FJ772466	Chicken	IvoryCoast		Chicken/2601	2008	XVIII
HF969127	Chicken	Ivory Coast		CIV08-069	2007	XVIII
MH392227	Chicken	Nigeria		OOT/4/1/N69/914	2009	XVIII
JX546248	Chicken		Togo	AK018	2009	XVIII
JX518886	Chicken		Mali	ML57072T	2010	XVIII
MH392227	Chicken		Nigeria	ML57072T	2010	XVIII
HF969217	Chicken		Nigeria	NIE10-171	2011	XVIII
HF969216	Chicken		Nigeria	NIE11-1286	2011	XVIII
JX390609	Chicken	Togo		AKO18	2009	XVIII
JN627506	Goose	China		GD/20/2011	2011	XII
JN627507	goose	China		GD/1003/2010	2010	XII
JN627508	goose	China		GD/450/2011	2011	XII
JN800306	Chicken	Peru		Poultry/Peru/1918-03	2008	XII
AY865652	Little Tern	Russia		Sterna/Astr/2755/2001	2001	XIII
GU182331	Chicken	Pakistan		SPVC/Karachi/NDV/33	2007	XIII
GU585905	Chicken	Sweden		Sweden_97	1997	XIII
MK693033	Cormorant	Kazakhstan		Alakol/6952	2016	XIII
MK673140	Chicken	Tanzania		Tanga/N38/1317	2012	XIII
KX345397	Chicken	India		Kamrup/07	2014	XIII
KX589265	Chicken	India		EZ/3	2015	XIII
KM056347	Chicken	India		NDV32 04	2013	XIII
KJ577585	Chicken	India		Bareilly/01	2010	XIII
MF409241	Chicken	Zambia		Chiwoko/2015	2015	XIII
JN682190	Chicken	Pakistan		CP/Islamabad2	2010	XIII
HF969214	Chicken	Nigeria		NIE10-333	2011	XIV
FJ772452	Chicken	Nigeria		1377-8/2006	2006	XIV
JF966386	Chicken	Mali		ML029/2007	2007	XIV
JF966386	Chicken	Mali		ML007/08	2008	XIV
JX390609	Chicken	Togo		AK018	2009	XIV
KT948996	Duck	Nigeria		NG-695/KG.LOM.11-16	2009	XIV
KY171990	Chicken	Nigeria		KD/TW/03T/N45/720	2009	XIV
KY171993	Chicken	Nigeria		VRD09/031/N23/715	2009	XIV
KY171989	Chicken	Nigeria		VRD10/143/N68/913	2010	XIV
KY171994	Chicken	Nigeria		VRD09/001/N19/714	2009	XIV
MH392227	Chicken	Nigeria		OOT/4/1/N69/914	2009	XIV
JX119193	Chicken	Dominican Republic		499-31/2008	2008	XVI
JX186997	Chicken	Dominican Republic		867/2008	2008	XVI
JX915243	Chicken	Mexico		Queretaro/452	1947	XVI
FJ772475	Chicken		Niger	2602_605	2008	XVII
FJ7724781	Chicken		Niger	2602_625	2008	XVII
HF969156	Chicken		Nigeria	NIE09-2128	2009	XVII
HF969147	Chicken		Nigeria	NIE09-2131	2009	XVII
JX546246	Chicken		Benin	474MC	2009	XVII
FJ772446		Nigeria		913-1/ 2006	2006	XVII
FJ772449		Nigeria		913-33/2006	2006	XVII
KY171992	chicken	Nigeria		JN/469/N44/892	2009	XVII
MH092811	Duck	Nigeria		BKK/497(N27)	2010	XVII
KY171995	Chicken	Nigeria		VRD124/N11/867	2006	XVII
KY171991	Quail	Nigeria		VRD17/04/N2/861	2004	XVII
MH092808	Turkey	Nigeria		JN/327(N24)	2009	XVII
MH092809	Duck	Nigeria		LTS/08(N25)	2009	XVII
MN153810	Quail	Nigeria		VRD08/385/N23/870	2008	XVII
MH092808	Turkey	Nigeria		JN/327(N24)	2009	XVII
KU058680	Duck	Nigeria		KUDU-113	1992	XVII
FJ772455	Chicken	Mauritania		Avian/1532/14	2006	XVIII
FJ772466	Chicken	IvoryCoast		Chicken/2601	2008	XVIII
HF969127	Chicken	Ivory Coast		CIV08-069	2007	XVIII
MH392227	Chicken	Nigeria		OOT/4/1/N69/914	2009	XVIII
JX390609	Chicken	Togo		AKO18	2009	XVIII
